# Supplementary material for: Published estimates of group differences in multisensory integration are inflated
Source: PLoS One. 2018 Sep 19;13(9):e0202908. doi: 10.1371/journal.pone.0202908 (PMC6145544; doi:10.1371/journal.pone.0202908)
Supplement: S1 Dataset — This file contains data from 10 studies (13 total comparisons) that compared the proportion of McGurk effect between individuals with ASD and control individuals. For each between-group comparison, we recorded the sample size and McGurk prevalence for each group. (XLSX) [file pone.0202908.s001.xlsx]

## Sheet: mcg_autism_table
study_code	n_td	n_asd	m_td	m_asd	difference	include_in_graph	Notes	Full_Citation
dGVvdH1991	9	9	51	19	-32	1		Gelder, B. D., Vroomen, J., & Van der Heide, L. (1991). Face recognition and lip-reading in autism. European Journal of Cognitive Psychology, 3(1), 69-86.
MIWKCS2008	21	15	91	54	-37	1	Average of rows 1-32 in Table 3	Mongillo, E. A., Irwin, J. R., Whalen, D. H., Klaiman, C., Carter, A. S., & Schultz, R. T. (2008). Audiovisual processing in children with and without autism spectrum disorders. Journal of autism and developmental disorders, 38(7), 1349-1358.
SSSEWCW2014	32	32	79	61	-18	1		Stevenson, R. A., Siemann, J. K., Schneider, B. C., Eberly, H. E., Woynaroski, T. G., Camarata, S. M., & Wallace, M. T. (2014). Multisensory temporal integration in autism spectrum disorders. Journal of Neuroscience, 34(3), 691-697.
IRYWC2010	12	12	59	34	-25	1		Iarocci, G., Rombough, A., Yager, J., Weeks, D. J., & Chua, R. (2010). Visual influences on speech perception in children with autism. Autism, 14(4), 305-320.
BSW2014a	19	15	69	24	-45	1	Autism vs. control	Bebko, J. M., Schroeder, J. H., & Weiss, J. A. (2014). The McGurk Effect in Children With Autism and A sperger Syndrome. Autism Research, 7(1), 50-59.
BSW2014b	19	15	69	56	-13	1	Asperger vs. control	Bebko, J. M., Schroeder, J. H., & Weiss, J. A. (2014). The McGurk Effect in Children With Autism and A sperger Syndrome. Autism Research, 7(1), 50-59.
SSNBBFB2017	38	38	50	47	-3	1		Stevenson, R. A., Segers, M., Ncube, B. L., Black, K. R., Bebko, J. M., Ferber, S., & Barense, M. D. (2017). The cascading influence of multisensory processing on speech perception in autism. Autism, 1362361317704413.
WKF-FSSW2013	18	18	28	38	10	1		Woynaroski, T. G., Kwakye, L. D., Foss-Feig, J. H., Stevenson, R. A., Stone, W. L., & Wallace, M. T. (2013). Multisensory speech perception in children with autism spectrum disorders. Journal of autism and developmental disorders, 43(12), 2891-2902.
ITBW2011	13	13	88	56	-32	1		Irwin, J. R., Tornatore, L. A., Brancazio, L., & Whalen, D. H. (2011). Can children with autism spectrum disorders “hear” a speaking face?. Child development, 82(5), 1397-1403.
SSWSECW2014a	18	17	42	38	-4	0	6-12 yr olds. This study reported an interaction, so it may not be fair to include this data point as an example of someone reporting a non-significant difference. Instead, address this study in the text	Stevenson, R. A., Siemann, J. K., Woynaroski, T. G., Schneider, B. C., Eberly, H. E., Camarata, S. M., & Wallace, M. T. (2014). Brief report: Arrested development of audiovisual speech perception in autism spectrum disorders. Journal of Autism and Developmental Disorders, 44(6), 1470-1477.
SSWSECW2014b	13	13	92	60	-32	0	13-18 yr olds; This study reported an interaction, so it may not be fair to include this data point as an example of someone reporting a non-significant difference. Instead, address this study in the text	Stevenson, R. A., Siemann, J. K., Woynaroski, T. G., Schneider, B. C., Eberly, H. E., Camarata, S. M., & Wallace, M. T. (2014). Brief report: Arrested development of audiovisual speech perception in autism spectrum disorders. Journal of Autism and Developmental Disorders, 44(6), 1470-1477.
TIM2010a	13	12	29	14	-15	0	6-12 yr olds. Data from Fig. 4. This study reported an interaction, so it may not be fair to include this data point as an example of someone reporting a non-significant difference. Instead, address this study in the text	Taylor, N., Isaac, C., & Milne, E. (2010). A comparison of the development of audiovisual integration in children with autism spectrum disorders and typically developing children. Journal of autism and developmental disorders, 40(11), 1403-1411.
TIM2010b	17	12	33	25	-8	0	13-16 yr olds. Data from Fig. 4. This study reported an interaction, so it may not be fair to include this data point as an example of someone reporting a non-significant difference. Instead, address this study in the text	Taylor, N., Isaac, C., & Milne, E. (2010). A comparison of the development of audiovisual integration in children with autism spectrum disorders and typically developing children. Journal of autism and developmental disorders, 40(11), 1403-1411.
